# Supplementary material for: Regulation of the Cell Cycle by ncRNAs Affects the Efficiency of CDK4/6 Inhibition
Source: Int J Mol Sci. 2023 May 18;24(10):8939. doi: 10.3390/ijms24108939 (PMC10219488; doi:10.3390/ijms24108939)
Supplement: Supplementary file 1 [file ijms-24-08939-s001.zip]

Archive with 1 entries (1 files):
- ijms-2324469-supplementary.pdf
